# Supplementary material for: Ligand-specific conformational change drives interdomain allostery in Pin1
Source: Nat Commun. 2022 Aug 4;13:4546. doi: 10.1038/s41467-022-32340-x (PMC9352728; doi:10.1038/s41467-022-32340-x)
Supplement: Supplementary file 4 — Source Data [file 41467_2022_32340_MOESM4_ESM.zip]

Archive with 9 entries (8 files):
- SourceData/
- SourceData/Source_Data_File_FigureS3.xlsx
- __MACOSX/SourceData/._Source_Data_File_FigureS3.xlsx
- SourceData/Source_Data_File_Figure3.xlsx
- __MACOSX/SourceData/._Source_Data_File_Figure3.xlsx
- SourceData/Source_Data_File_Figure4.xlsx
- __MACOSX/SourceData/._Source_Data_File_Figure4.xlsx
- SourceData/Source_Data_File_FigureS1.xlsx
- __MACOSX/SourceData/._Source_Data_File_FigureS1.xlsx
