# Supplementary material for: Ligand-specific conformational change drives interdomain allostery in Pin1
Source: Nat Commun. 2022 Aug 4;13:4546. doi: 10.1038/s41467-022-32340-x (PMC9352728; doi:10.1038/s41467-022-32340-x)
Supplement: Supplementary file 4 — Source Data [file 41467_2022_32340_MOESM4_ESM.zip › SourceData/Source_Data_File_FigureS3.xlsx]

## Sheet: S3a_M15C
R2sp [1/s]
Residue (side-chains written as .1/.2)	M15C Apo			M15C+ 8xFFpSPR			M15C+8x pCDC25c
2	19.559		2	-0.74		2	20.7409
3	8.29		3	12.709		3	7.82946
4	40.652		4	37.778		4	22.4321
5	43.845		5	31.758		5	36.1244
6	15.986		6	26.969		6	25.8552
7	32.152		7	38.919		7	45.0036
11	18.786		10	26.394		10	24.7163
11.1	12.189		11	17.813		11	19.8709
12	41.537		11.1	11.549		11.1	14.4779
23	15.864		12	56.264		12	44.644
25	41.782		29	5.463		13	18.11
26	23.239		30	14.119		22	53.831
26.1	4.896		30.2	51.036		23	32.6511
27	6.537		31	28.883		25	41.2517
29	7.073		32	-2.008		26	26.6555
30	15.244		33	16.225		26.1	14.4018
30.1	5.805		33.1	19.449		28	13.1236
31	4.665		34	37.405		29	7.15068
32	27.032		34.1	40.756		30	8.4402
33	45.174		35	40.48		30.1	3.29022
33.1	6.469		36	24.793		30.2	7.73064
33.2	24.257		38	56.627		31	9.34254
34	53.891		39	-7.795		32	4.10184
34.1	80.346		45	27.753		33	33.8143
35	32.248		47	25.863		33.1	14.627
36	53.603		48	-4.797		33.2	7.19604
38	10.798		49	2.395		34	28.0292
45	5.235		49.1	14.631		35	25.3109
46	17.543		49.2	2.94		36	21.7015
47	2.144		53	-3.297		38	8.76096
48	-2.304		54	23.448		39	16.0024
49.1	4.505		55	-1.238		41	20.3002
49.2	3.126		57	-1.843		42	19.1273
50	8.15		59	-6.809		43	17.9334
53	16.758		60	2.895		44	10.9269
54	8.92		61	-6.009		45	5.87412
55	4.404		62	5.965		47	0.96876
57	7.733		64	22.397		49.1	3.5235
59	6.636		65	2.306		49.2	3.44088
60	17.924		66	5.237		50	7.68366
61	-4.084		66.1	28.58		53	17.4976
62	-2.164		66.2	3.588		54	7.71444
63	7.298		71	3.153		55	9.1935
64	0.534		72	4.728		57	-0.54756
65	-1.382		73	-7.535		59	3.95604
66	4.358		73.1	4.028		60	-2.11572
66.1	5.681		74	-3.876		61	-1.32354
66.2	5.76		75.1	7.143		63	16.0331
67	5.544		75.2	4.071		64	4.85838
71	2.85		77	-4.86		65	3.99006
72	6.799		78	1.739		66	-0.27216
73.1	7.755		80	1.889		66.1	2.92248
74	4.102		81	-0.528		66.2	2.55798
75.1	5.193		82	7.56		67	3.76974
75.2	3.838		83	8.089		69	8.53416
77	15.756		84	6.586		71	-1.43856
78	5.841		85	2.681		72	-0.33696
79	-5.198		86	2.421		73.1	6.47352
80	4.783		87	7.446		74	2.48994
81	6.597		88	5.87		75.1	6.13008
82	8.59		90	4.805		75.2	5.2488
83	13.534		91	7.758		77	7.79868
84	9.827		93	1.819		78	4.45014
85	2.893		94	4.84		79	14.8489
86	7.519		94.1	15.93		80	5.37354
87	10.08		94.2	15.311		81	2.5029
88	5.781		95	6.376		82	1.86786
90	12.759		96	3.739		83	5.7834
91	12.393		97	24.013		84	5.04954
93	1.936		98	15.729		85	0.567
94	11.543		99	30.512		86	3.38094
94.1	22.257		101	10.243		87	2.8269
94.2	22.188		102	13.105		88	3.49596
96	11.756		104	7.97		90	2.66976
97	36.332		105	6.802		90.1	37.3151
98	22.572		106	6.679		90.2	16.0542
99	34.266		107	6.546		91	3.92202
101	13.644		108	0.888		92	-0.74682
105	8.589		109	0.304		93	4.71096
106	7.936		109.1	3.902		94	5.86116
107	5.297		109.2	4.194		94.1	8.1405
108	5.948		110	0.702		94.2	9.32634
109	1.763		111	4.987		96	3.47652
109.1	7.595		112	-0.141		97	18.7434
109.2	5.849		113	3.907		98	9.7443
110	4.966		116	2.74		99	19.2796
111	3.79		117	17.715		101	7.46334
112	3.872		118	10.567		102	10.3664
113	9.111		120	5.503		103	56.9479
116	3.5		121	3.092		104	19.9114
117	17.556		122	6.058		105	5.18238
118	12.415		123	7.145		106	17.0051
119	14.857		124	32.177		107	2.01528
120	6.229		125	6.14		108	2.80584
121	7.732		126	12.853		109	0.9558
122	11.07		127	10.426		109.1	2.82042
124	40.163		128	10.595		109.2	2.33118
125	5.771		129	10.808		110	3.92202
126	11.965		129.1	16.436		111	0.34182
127	7.447		129.2	15.141		112	3.14442
128	4.217		131.1	10.149		113	4.72392
129	8.64		132	26.049		116	8.11782
129.1	14.162		134	13.644		117	16.153
130	4.998		135	1.089		118	10.3291
131.1	10.742		136	9.303		119	9.04932
132	56.515		137	8.795		120	9.1773
134	8.188		138	4.469		121	0.22194
135	2.324		139	12.255		122	3.08286
136	8.96		140	7.609		124	14.2771
137	10.763		141	11.207		125	3.82806
138	8.529		142	4.837		126	9.49644
139	4.026		143	9.54		127	-2.70702
140	7.502		144	11.043		128	-3.74382
141	0.321		145	13.598		129	5.46264
142	14.694		146	30.367		129.1	11.9961
143	16.527		147	9.281		130	9.4203
144	24.506		150	3.898		131	13.1204
145	17.732		151	31.375		131.1	11.029
146	1.736		152	1.033		132	19.0982
147	15.879		153	9.902		134	6.95628
150	8.509		154	9.436		135	5.29092
151	52.795		155	3.732		136	7.13772
152	10.236		156	-1.71		137	9.51264
153	13.438		157	9.651		138	5.96322
154	4.194		158	-4.177		139	14.0243
155	6.256		159	10.608		140	6.78294
156	5.868		160	3.062		141	4.54248
157	9.124		161	3.011		142	10.8491
158	4.219		162	5.911		143	4.7385
159	-3.312		163	7.203		144	13.271
160	9.592					145	10.0618
161	15.613					146	5.19534
162	-7.614					147	19.7073
163	4.657					148	75.2279
						150	9.48996
						151	11.2882
						152	6.77646
						153	-2.05254
						154	4.48578
						155	4.25898
						156	5.83524
						157	4.12128
						158	5.83848
						159	12.5129
						160	5.4108
						161	0.77436
						162	3.17682
						163	9.25992

## Sheet: S3b_N90C
R2sp [1/s]
Residue (side-chains written as .1/.2)	N90C Apo			N90C+ 8xFFpSPR			N90C+8x pCDC25c
2	30.402		2	12.618		2	8.695
3	9.144		3	4.227		3	4.342
4	6.361		4	2.871		4	1.218
5	6.883		5	3.875		5	2.909
6	8.562		6	4.624		6	3.552
7	6.425		7	2.919		7	2.796
10	31.532		10	23.956		10	11.322
11	7.504		11	11.113		11	7.737
11.1	36.198		11.1	42.823		11.15	6.38
11.15	19.257		11.5	10.523		12	1.436
12	9.684		12	32.912		13	9.08
13	23.132		12.5	7.066		15	36.678
14	11.864		13	18.596		16	4.181
15	10.118		15	50		18	6.896
16	19.088		14	6.387		20	7.369
20	24.033		16	9.634		21	8.575
21	15.714		18	3.2		22	-6.047
22	4.523		20	10.831		24	-2.995
23	17.09		21	3.967		25	7.921
24	45.099		22	2.842		26.15	-3.428
25	12.439		23	58.421		26.5	-1.774
26.15	50.742		24	-2.925		27	1.22
26.5	-2.911		25.5	2.806		28	8.448
27	6.702		26	50		29	32.627
28	14.692		26.15	8.953		29.5	5.655
29	26.878		26.5	5.834		30.1	1.486
29.5	14.463		27	50		30.2	1.508
30.1	1.052		28	25.671		31	4.412
31.5	7.745		29	50		32.5	5.024
33.1	3.312		29.5	7.167		33	-8.358
33.2	17.109		30.1	7.177		33.1	4.473
35	26.415		30.2	9.869		33.2	-7.466
36	13.132		33.1	-0.056		35	0.964
38	4.465		33.2	-8.333		36	8.529
39	4.221		34	-3.465		38	1.604
40.1	2.494		34.1	18.767		39	3.053
40.2	1.993		36	5.19		41	1.239
44	6.935		38	8.48		42	-3.169
45	3.349		39	1.912		43	-4.066
46	26.021		44	3.043		44	-0.668
47	1.665		45	3.626		45	0.009
47.1	2.755		47	0.974		47	1.231
47.2	3.417		48	5.465		48	2.342
48	8.093		49	2.61		49	-1.968
49	2.315		49.1	1.127		49.1	0.205
49.1	2.923		49.2	1.168		49.2	0.08
49.2	1.054		50	2.935		50	0.366
50	2.999		51	3.603		51	-0.815
51	5.625		53	9.768		53	2.531
53	15.173		54	0.59		54	0.136
54	2.885		55	1.62		55	1.228
55	2.138		56	1.583		57	-0.362
57	1.555		57	4.212		59	9.299
59	6.315		59	11.342		60	35.011
60	26.587		60	40.494		61	11.099
61	8.116		61	9.856		62	9.427
62	28.136		62	28.089		63	13.312
63	34.274		63	9.875		64	-0.545
64	3.568		64	8.908		65	6.692
65	8.847		65	6.284		66	2.997
66	8.106		66	3.26		66.1	2.387
66.1	6.942		66.1	5.973		66.2	4.445
66.2	6.87		66.2	6.881		67	4.139
67	8.072		67	6.197		68	-4.579
68	5.114		68	8.612		71	0.575
71	4.189		71	4.329		72	1.593
72	2.34		72	1.835		73.1	4.067
73.1	3.606		73	-2.969		74	-0.018
74	4.893		73.1	1.995		75.1	3.407
75.1	4.551		74	-2.326		75.2	3.879
75.2	4.871		75.1	7.534		77	0.642
77	7.742		75.2	5.034		78	1.502
78	2.91		77	5.501		79	6.165
79	4.366		78	2.333		80	5.289
80	1.616		79	5.279		81	13.265
81	16.414		80	6.727		82	17.36
82	18.956		81	17.47		83	45.906
83	47.489		82	26.16		84	26.642
84	94.494		83	25.88		85	-1.374
85	44.89		99	19.185		98	16.171
99	32.758		100	3.017		99	25.165
100	11.416		101	25.19		100	6.07
101	22.01		102	10.992		101	23.301
102	13.036		103	36.488		102	7.926
103	45.498		104	2.789		103	37.057
104	7.175		105	5.73		104	3.074
105	1.762		106	13.537		105	5.706
106	8.845		107	10.082		106	8.63
107	8.786		108	6.44		107	8.303
108	3.13		109	5.899		108	3.43
109	-1.62		109.1	5.766		109	1.341
109.1	6.011		109.2	5.882		109.1	4.061
109.2	6.852		110	9.225		109.2	3.582
110	9.574		111	8.224		110	8.945
111	7.043		112	8.832		111	4.53
112	8.348		113	2.024		112	2.428
113	5.57		116	2.317		113	4.172
116	3.731		117	4.317		116	0.542
117	7.431		118	1.887		117	3.676
118	3.891		119	1.919		118	2.381
119	9.678		120	1.956		119	5.206
120	6.71		121	4.345		120	0.554
121	1.125		122	3.98		121	1.744
122	16.304		123	1.895		124	4.507
124	7.668		124	5.146		125	-0.31
125	1.206		125	-0.917		126	-1.103
126	1.56		126	-1.037		127	-1.228
127	3.437		127	3.358		128	-4.59
128	1.634		128	3.187		129	2.311
129	3.165		129	1.079		129.1	3.967
129.1	5.563		129.1	6.072		129.2	4.015
129.2	5.296		129.2	6.594		130	5.711
130	2.037		130	0.522		131	-1.664
131	2.809		131	-4.993		131.1	4.474
131.1	6.123		131.1	5.919		131.2	-1.946
131.2	5.936		131.2	5.638		132	1.596
132	5.937		132	5.633		134	5.513
134	8.455		134	15.09		135	4.111
135	1.757		135	8.355		136	5.045
136	10.109		136	7.231		137	10.437
137	16.271		137	12.821		138	11.281
138	16.963		138	11.578		139	1.693
139	3.53		140	10.555		140	10.683
140	9.027		141	11.718		141	7.655
141	10.849		142	20.568		142	13.398
142	13.618		143	2.397		143	4.753
143	4.444		144	6.279		144	7.723
144	9.234		145	6.347		145	3.816
145	11.313		151	24.503		146	1.137
146	52.155		152	23.802		152	24.116
152	21.304		153	6.372		153	6.142
153	7.086		154	4.355		154	3.273
154	10.619		155	10.802		155	7.795
155	12.898		156	84.86		156	26.141
156	24.096		159	0.273		159	2.638
157	72.559		160	17.593		160	9.056
158	73.748		161	14.776		161	11.96
159	7.517		162	7.678		162	3.088
160	5.509		163	2.975		163	-1.932
161	9.931
162	11.25
163	2.945

## Sheet: S3c_S98C
R2sp [1/s]
Residue (side-chains written as .1/.2)	S98C Apo			S98C+ 8xFFpSPR			S98C+8x pCDC25c
2	23.469		2	17.682		2	13.091
3	11.64		3	13.644		3	9.635
4	8.396		4	11.594		4	8.777
5	13.273		5	14.128		5	8.675
6	12.913		6	14.429		6	11.102
7	11.963		7	18.5		7	8.501
10	33.69		10	38.099		10	19.533
11	12.319		11	9.656		11	5.838
11.1	25.327		11.1	19.82		11.1	15.82
12	19.052		12	13.271		12	11.592
13	23.561		13	34.989		13	19.462
14	23.788		14	13.846		14	11.342
15	40.851		15	37.813		15	38.021
16	7.901		16	24.282		16	11.449
20	22.346		20	25.379		18	18.636
21	26.028		22	25.767		20	15.542
22	18.888		23	19.729		21	13.102
23	13.509		24	29.336		22	21.948
25	23.437		25	15.589		23	12.485
26	50.25		26	29.331		25	11.855
26.1	31.657		26.1	29.89		26	12.42
28	20.901		27	14.117		26.1	28.036
29	19.807		29	14.18		28	12.498
30	40.032		31	26.7		29	8.775
31	46.913		33.1	3.251		30	9.736
33.1	10.265		33.2	6.279		30.1	2.068
33.2	9.154		36	25.385		30.2	25.456
36	31.392		39	20.894		31	13.604
38	12.741		44	10.594		33	15.792
39	17.541		45	6.449		33.1	6.34
44	5.543		47	1.49		33.2	11.617
45	4.568		48	10.22		34	1.633
47	1.429		49.1	2.732		35	-7.396
48	0.961		49.2	2.928		36	21.605
49.1	3.235		50	4.45		38	8.202
49.2	0.826		51	6.433		39	15.743
50	6.65		53	11.59		41	2.004
53	9.099		54	4.62		42	-0.903
54	6.364		55	6.839		43	0.882
55	6.136		57	13.496		44	2.641
57	7.425		59	7.713		45	0.688
59	2.434		60	14.14		46	8.927
60	12.155		61	3.714		47	3.262
61	9.07		62	11.118		48	5.68
62	8.992		63	4.293		49.1	1.61
63	-5.947		64	2.462		49.2	1.701
64	2.222		65	7.169		50	2.467
65	5.536		66	4.516		53	9.42
66	5.374		66.1	4.937		54	5.059
66.1	4.323		66.2	6.668		55	5.169
66.2	5.315		67	7.638		57	4.601
67	4.223		71	5.423		59	12.114
71	3.209		72	5.36		60	7.746
72	3.836		73.1	8.717		61	4.287
73.1	5.681		74	8.379		63	25.198
74	2.544		75.1	3.121		64	7.446
75.1	6.121		75.2	11.939		65	6.993
75.2	6.426		77	22.484		66	3.132
77	13.448		78	11.998		66.1	2.568
78	3.903		79	-1.756		66.2	2.781
79	10.836		80	7.398		67	5.477
80	5.305		81	9.607		71	5.401
81	2.878		82	6.873		72	0.343
82	-0.227		83	13.713		73	1.353
83	12.179		84	7.69		73.1	4.274
84	9.038		85	9.536		74	8.67
85	12.999		86	18.299		75.1	4.907
86	9.217		87	19.653		75.2	8.087
87	18.691		88	19.939		77	13.753
88	19.205		89	23.712		78	-1.971
90	43.656		90	39.667		79	24.119
91	63.604		91	57.376		80	10.686
92	54.146		92	53.178		81	10.935
93	18.758		104	15.904		82	4.767
102	17.824		105	17.307		83	9.653
104	15.56		106	22.683		84	8.363
105	17.13		107	16.379		85	9.856
106	18.225		108	9.515		86	12.525
107	11.703		109	-5.797		87	15.92
108	9.766		109.1	12.92		88	20.165
109	12.004		109.2	15.919		89	13.474
109.1	10.991		110	7.467		90	39.842
109.2	12.973		111	12.44		90.1	13.73
110	7.408		112	15.158		91	65.014
111	8.265		113	6.989		92	43.529
112	15.097		116	6.821		94.1	10.283
113	4.633		117	7.193		105	19.594
116	5.616		118	9.566		106	14.745
117	8.032		119	15.015		107	10.146
118	6.888		120	13.084		108	7.057
119	7.76		121	6.531		109	-0.981
120	7.728		124	13.47		109.1	13.167
121	4.677		125	7.887		109.2	12.068
124	10.92		126	6.622		110	12.034
125	4.014		127	4.433		111	6.038
126	9.275		128	9.035		112	10.646
127	6.953		129	9.367		113	4.903
128	1.067		129.1	19.735		116	4.261
129	8.269		129.2	12.996		117	7.413
129.1	12.741		130	16.799		118	2.826
130	11.197		131	17.977		119	11.131
131	21.735		131.1	19.225		120	4.914
131.1	16.071		132	18.585		121	6.949
132	14.23		134	9.952		122	5.191
134	10.138		135	2.167		124	6.045
135	7.467		136	7.041		125	3.865
136	4.265		137	12.097		126	10.874
137	6.719		138	3.679		127	0.164
138	6.31		139	2.423		128	3.545
139	2.72		140	9.246		129	4.915
140	2.562		141	11.984		129.1	11.526
141	8.204		142	14.307		129.2	13.025
142	11.869		143	8.914		130	13.172
143	10.015		144	14.084		131.1	17.357
144	7.307		145	9.142		132	17.515
145	14.97		146	71.525		134	6.341
146	15.542		147	27.053		135	24.801
147	22.653		148	97.543		136	6.846
148	128.23		150	14.383		137	6.72
150	13.562		151	24.489		138	9.881
151	32.269		152	12.873		140	5.825
152	10.377		153	12.489		142	14.146
153	6.468		154	6.841		143	8.292
154	5.679		155	10.575		144	7.816
155	6.186		156	13.747		145	-1.977
156	8.814		157	18.609		146	24.531
157	7.709		158	18.655		147	24.867
158	10.09		159	11.16		148	55.75
159	11.311		160	9.958		150	10.372
160	11.054		161	18.977		151	12.784
161	11.871		162	3.131		152	12.406
162	2.305		163	5.282		153	14.257
163	4.975					154	5.579
						155	6.341
						156	10.776
						157	9.998
						158	12.394
						159	13.933
						160	11.993
						161	13.127
						162	10.305
						163	4.841

## Sheet: S3d_Q131C
R2sp [1/s]
Residue (side-chains written as .1/.2)	Q131C Apo			Q131C+ 8xFFpSPR			Q131C+8x pCDC25c
2	11.647		2	12.148		2	8.577
3	12.711		3	15.803		3	14.091
4	15.052		4	18.929		4	12.477
5	15.08		5	16.002		5	14.379
6	12.93		6	15.876		6	14.567
7	4.661		7	3.979		7	4.103
10	14.61		10	19.718		10	8.573
11	5.713		11	7.786		11	8.836
11.1	5.324		11.1	9.461		11.1	8.452
12	2.386		12	4.659		12	1.594
13	9.475		13	10.682		13	10.315
14	4.358		14	4.85		14	2.321
15	7.762		15	7.888		15	6.046
16	8.482		16	7.611		16	3.899
20	14.177		18	29.319		18	3.012
21	14.703		21	11.705		20	9.004
22	14.073		22	13.702		21	10.319
23	4.948		23	2.617		22	12.789
24	4.016		24	4.872		23	2.639
25	3.632		25	1.991		24	3.677
26	6.69		26	3.881		25	2.365
26.1	6.438		26.1	3.734		26	6.134
28	11.724		27	11.498		26.1	11.736
29	11.681		28	19.634		28	9.791
30	9.539		29	13.677		29	11.783
30.2	8.129		30	10.805		30	18.612
31	12.033		30.2	19.356		30.2	15.861
32	17.868		31	11.911		31	13.912
33	7.231		33	6.534		32	16.094
33.1	5.412		33.1	5.523		33	3.069
33.2	4.15		33.2	8.612		33.1	3.177
34	14.096		34	10.369		33.2	9.414
34.1	26.168		36	9.034		34	5.483
35	11.022		38	1.728		35	3.804
36	11.705		39	14.637		36	10.373
38	5.839		40	8.597		38	15.594
39	6.63		40.1	5.393		39	2.753
40	5.708		40.2	4.22		40	-2.145
40.1	3.033		44	13.166		40.1	2.087
40.2	2.999		45	5.889		40.2	3.103
44	4.868		47	2.462		41.0*	-5.436*
45	2.814		47.1	5.693		42.0*	-6.195*
47	4.675		47.2	5.404		43.0*	-8.559*
47.1	3.969		48.0*	-8.494*		44	-0.972
47.2	3.755		49	9.372		45	0.348
48.0*	-7.952*		49.1	3.112		46	20.45
49	6.638		49.2	3.747		47	2.045
49.1	2.453		50	6.755		47.1	3.241
49.2	2.388		51	6.996		47.2	4.517
50	2.343		53	14.979		48.0*	-9.014*
51	6.65		54	15.073		49	0.845
53	19.77		55	24.456		49.1	2.794
54	14.502		57	6.466		49.2	1.748
55	34.149		62	-0.118		50	1.046
57	15.094		65	18.427		51	5.394
60	12.979		66	30.84		53	14.776
61	14.838		66.1	12.381		54	17.068
65	14.352		66.2	13		55	17.477
66	26.842		67	9.9		57	0.346
66.1	10.298		68	10.123		61	17.924
66.2	10.528		71	2.443		62	6.226
67	12.783		72	35.167		64	-1.342
72	25.867		73.1	7.317		65	14.243
73.1	14.694		74	29.184		66	23.009
74	29.34		75.1	10.265		66.1	8.509
75.1	8.878		75.2	10.474		66.2	10.897
75.2	8.806		77	17.758		67	15.669
77	23.461		78	19.365		72	11.473
78	13.412		79	17.956		73.1	8.867
79	11.955		80	15.088		74	16.033
80	9.698		81	3.136		75.1	9.731
81	6.124		82	11.156		75.2	7.899
82	16.702		83	17.44		77	31.436
83	23.659		84	6.937		78	16.976
84	8.079		85	11.267		79	8.927
85	9.657		86	10.333		80	10.073
86	8.829		87	6.999		81	10.606
87	7.582		88	7.679		82	13.161
88	6.12		90	10.614		83	19.134
89	10.182		90.1	19.25		84	8.948
90	10.397		91	9.655		85	8.887
90.1	6.761		92	9.461		86	10.312
91	7.573		93	11.133		87	5.316
92	9.192		94	5.93		88	10.46
93	9.389		94.1	20.302		89	8.98
94	4.924		94.2*	58.716*		90	9.29
94.1	17.328		95	9.12		90.1	2.071
94.2*	43.159*		96	5.409		90.2	17.431
95	5.385		97	2.659		91	4.789
96	3.959		98	7.237		92	4.705
97	3.655		99	5.665		93	10.732
98	6.022		100	5.939		94	3.357
99	2.703		101	4.615		94.1	14.163
100	5.934		102	3.647		94.2*	45.819*
101	4.913		103	13.427		95	7.607
102	4.537		104	12.406		96	3.147
103	9.147		105	10.072		97	2.639
104	8.652		106	10.933		98	5.975
105	11.486		107	14.853		99	3.063
106	10.896		108	15.546		100	-1.163
107	13.453		109	22.512		101	4.713
108	12.308		109.1	13.42		102	4.879
109	5.357		109.2	11.16		103	6.919
109.1	8.541		110	17.602		104	5.217
109.1	9.038		111	19.44		105	6.527
110	21.058		116	7.902		106	9.882
111	9.523		117	11.07		107	16.186
113	9.281		118	22.536		108	11.328
116	-3.092		119	3.723		109	13.092
117	12.103		120	8.888		109.1	10.69
118	13.502		121	6.875		109.2	8.018
119	2.55		122	24.466		110	14.67
120	-3.384		124	23.292		111	20.4
121	-2.433		126	25.609		113	1.157
124	21.158		127	37.103		116	0.822
125	5.625		140	31.257		117	6.733
126	22.307		141	22.252		118	22.968
127	20.144		142	10.535		119	2.942
141	15.319		143	6.585		120	11.227
142	7.158		144	13.683		124	19.978
143	6.503		145	6.535		126	43.613
144	9.154		146	1.132		127	15.034
145	9.267		147	21.818		139	9.922
146	2.472		148	14.636		140	5.119
147	45.212		151	5.236		141	17.765
148	20.236		154	12.54		142	8.19
150	36.072		155	24.541		143	6.768
151	15.716		156	8.204		144	11.775
154	31.205		157.0*	62.650*		145	4.803
155	8.324		160	14.163		146	10.043
160	14.431		161	13.974		147	39.513
161	22.169		162	16.897		148	19.646
162	34.92		163	20.127		150	24.335
163	13.241					154	18.152
						155	10.391
						156	3.036
						160	22.858
						161	14.341
						162	25.183
						163	17.322

## Sheet: S3g
WT Apo 2mM	WT Apo 0.2mM	0.2mM Pin1:0.05mM FFpSPR	0.2mM Pin1:0.1mM FFpSPR	0.2mM Pin1:0.2mM FFpSPR	0.2mM Pin1:0.4mM FFpSPR	0.2mM Pin1:0.8mM FFpSPR	0.2mM Pin1:0.05mM pCDC25c	0.2mM Pin1:0.1mM pCDC25c	0.2mM Pin1:0.2mM pCDC25c	0.2mM Pin1:0.4mM pCDC25c	0.2mM Pin1:0.8mM pCDC25c	0.2mM C57A/C113D Apo Pin1	0.2mM AD+M15C apo Pin1	0.2mM AD+M15C Pin1:1.6mM FFpSPR	0.2mM AD+M15C Pin1:1.6mM pCDC25c	0.2mM AD+N90C apo Pin1	0.2mM AD+N90C Pin1:1.6mM FFpSPR	0.2mM AD+N90C Pin1:1.6mM pCDC25c	0.2mM AD+S98C apo Pin1	0.2mM AD+S98C Pin1:1.6mM FFpSPR	0.2mM AD+S98C Pin1:1.6mM pCDC25c	0.2mM AD+Q131C apo Pin1	0.2mM AD+Q131C Pin1:1.6mM FFpSPR	0.2mM AD+Q131C Pin1:1.6mM pCDC25c
0.11	0.08	0.07	0.08	0.1	0.07	0.07	0.14	0.14	0.1	0.2	0.11	0.09	0.11	0.17	0.34	0.3	0.36	0.54	0.24	0.27	0.34	0.24	0.16	0.19
0.14	0.1	0.1	0.1	0.13	0.07	0.07	0.07	0.12	0.15	0.16	0.14	0.09	0.13	0.13	0.29	0.33	0.39	0.5	0.29	0.29	0.42	0.23	0.26	0.33
0.16	0.12	0.19	0.15	0.16	0.08	0.07	0.1	0.1	0.11	0.09	0.1	0.16		0.11	0.24	0.4	0.34	0.52	0.31	0.36	0.35	0.17	0.3
0.11	0.07	0.06	0.17	0.14	0.13	0.14	0.1	0.13	0.16	0.09	0.16	0.16			0.23	0.44	0.41	0.4	0.27	0.19	0.25	0.15	0.38
0.11	0.04	0.12	0.08	0.09	0.27	0.12	0.12	0.13	0.16	0.11	0.16	0.1			0.29	0.37	0.2	0.34	0.19	0.13	0.16
0.12	0.12	0.11	0.05	0.14	0.05	0.13	0.12	0.13	0.14	0.14	0.14	0.07				0.34	0.23		0.12	0.09
0.07	0.1	0.1	0.1	0.11	0.14	0.11	0.11	0.11	0.16	0.12	0.15	0.1				0.22	0.19		0.12
0.14	0.12	0.12	0.11	0.12	0.12	0.13			0.18	0.16	0.11	0.13					0.25
0.11	0.12		0.15		0.13	0.11						0.12					0.44
			0.13		0.13							0.13
