# Supplementary material for: Ligand-specific conformational change drives interdomain allostery in Pin1
Source: Nat Commun. 2022 Aug 4;13:4546. doi: 10.1038/s41467-022-32340-x (PMC9352728; doi:10.1038/s41467-022-32340-x)
Supplement: Supplementary file 4 — Source Data [file 41467_2022_32340_MOESM4_ESM.zip › SourceData/Source_Data_File_Figure3.xlsx]

## Sheet: Sheet1
Figure 3a
Residue	RMSD between pCDC25c- and FFpSPR-bound mean
1	13.3957
2	11.8332
3	9.56351
4	5.33583
5	2.21587
6	5.67954
7	2.78364
8	3.31357
9	3.83322
10	1.92548
11	1.34735
12	2.73157
13	3.9852
14	4.19972
15	5.89291
16	6.60658
17	8.33661
18	8.67406
19	12.7305
20	12.0982
21	7.04373
22	7.45686
23	3.00278
24	0.981094
25	2.73619
26	1.35745
27	1.31597
28	1.61405
29	2.05123
30	1.64585
31	1.22282
32	0.988335
33	2.04872
34	2.07524
35	0.83679
36	2.48808
37	3.04909
38	2.1803
39	6.85977
40
41
42
43
44
45
46
47
48
49
50	5.79906
51	4.74267
52	3.46782
53	3.8001
54	2.06797
55	1.73327
56	2.84143
57	1.49556
58	1.23443
59	1.80064
60	1.41425
61	1.75562
62	1.25199
63	3.12504
64	3.27781
65	2.30764
66	5.129
67	2.1788
68	2.85745
69	6.72022
70	4.27435
71	1.85207
72	1.96561
73	2.44839
74	1.60256
75	2.52373
76	3.40768
77	2.01203
78	3.00236
79	3.30918
80	2.63629
81	2.73228
82	3.15621
83	4.4592
84	4.67351
85	1.61143
86	1.38625
87	3.27766
88	2.31175
89	1.9028
90	2.73496
91	2.54532
92	2.45731
93	1.32664
94	3.81381
95	3.32001
96	1.9164
97	4.1265
98	4.10073
99	2.67997
100	3.26979
101	2.92991
102	1.44605
103	5.06861
104	2.31199
105	1.69352
106	2.75015
107	1.70664
108	2.61393
109	3.85882
110	3.4205
111	0.918064
112	1.27886
113	1.97446
114	1.69079
115	2.39354
116	1.90127
117	2.48021
118	1.00679
119	1.40926
120	1.48525
121	3.24235
122	1.65333
123	1.94691
124	2.23034
125	2.85605
126	4.69996
127	6.62212
128	3.7751
129	3.25878
130	1.35535
131	1.43052
132	2.67672
133	1.43391
134	1.17802
135	1.07533
136	1.31286
137	0.814616
138	1.2082
139	1.49463
140	2.12605
141	2.29653
142	4.21628
143	2.80026
144	1.64634
145	1.17803
146	1.10892
147	1.23324
148	0.967617
149	0.64263
150	0.858348
151	1.72625
152	1.53055
153	1.44185
154	1.61683
155	1.8853
156	1.17051
157	1.83827
158	0.815313
159	0.789882
160	2.41399
161	1.88293
162	1.22975
163	3.41258
