# Supplementary material for: Ligand-specific conformational change drives interdomain allostery in Pin1
Source: Nat Commun. 2022 Aug 4;13:4546. doi: 10.1038/s41467-022-32340-x (PMC9352728; doi:10.1038/s41467-022-32340-x)
Supplement: Supplementary file 4 — Source Data [file 41467_2022_32340_MOESM4_ESM.zip › SourceData/Source_Data_File_Figure4.xlsx]

## Sheet: Sheet1
Figure 4a
Residue	RMSD between pCDC25c extended and compact mean	SQRT(Variance[compact states]^2 + Variaqnce[extended states]^2) (20 conformers)	RMSD between FFpSPR extended- and compact mean
1	0.453788	11.3295	0.750907
2	0.393421	5.12841	0.390612
3	0.594235	2.75597	0.444841
4	0.389433	2.45122	0.487426
5	0.349366	0.731745	0.760012
6	0.338539	0.690499	0.349489
7	0.499916	0.369038	0.649679
8	0.189834	0.256186	0.450778
9	0.332076	0.24895	0.415776
10	0.182233	0.44646	0.301958
11	0.241732	0.295839	0.377634
12	0.40137	0.302797	0.824476
13	0.34217	0.243075	0.611208
14	0.610606	0.230523	0.343936
15	0.50968	0.439974	0.561473
16	0.642971	0.98565	0.330318
17	0.406644	1.16778	0.761382
18	0.651666	1.57725	0.675606
19	0.544552	1.43605	0.696099
20	0.625526	1.29475	0.332467
21	0.931549	0.641118	0.707094
22	0.844109	0.753196	0.165231
23	0.99256	0.64731	0.567809
24	0.425761	0.237418	0.46314
25	0.470758	0.248286	0.368842
26	0.560879	0.251111	0.304045
27	0.505002	0.3077	0.436518
28	0.913067	0.277637	0.967174
29	0.61436	0.376929	0.730133
30	0.777865	0.306457	0.868494
31	0.260279	0.238856	0.383742
32	0.46315	0.268049	0.428295
33	0.758651	0.272856	0.952574
34	0.52662	0.2645	0.820513
35	0.573819	0.442021	0.497082
36	0.519335	0.259999	0.470782
37	0.142278	0.288055	0.502391
38	0.345004	0.341704	0.347503
39	0.478562	0.529633	0.374271
40
41
42
43
44
45
46
47
48
49
50	0.676944	3.33279	0.789257
51	0.54798	1.14701	0.469566
52	0.938786	0.962724	0.47495
53	0.432564	1.59743	0.187072
54	0.69041	0.385771	0.881361
55	0.804423	0.453137	0.553725
56	0.670244	0.212179	0.76729
57	0.814476	0.256322	0.838705
58	0.78973	0.192571	0.496889
59	0.776435	0.152334	0.736594
60	0.461908	0.224517	1.02793
61	0.36545	0.223179	0.411539
62	0.210744	0.190683	0.420427
63	0.814916	0.213946	0.561775
64	0.918648	0.275607	0.383249
65	0.476577	0.299797	0.252725
66	0.495278	0.447028	0.563972
67	0.384971	0.43162	0.415128
68	0.821199	0.3587	0.503119
69	0.336961	0.27912	0.40401
70	0.322728	0.320944	0.391586
71	0.268153	0.348444	0.25813
72	0.227637	0.367421	0.392892
73	0.484677	0.376433	0.71197
74	0.51291	0.525514	0.327094
75	0.65591	0.480943	0.334733
76	0.553657	0.458205	0.750629
77	0.468201	0.413512	0.49141
78	0.396925	0.317921	0.497992
79	0.419957	0.355641	0.797017
80	0.317205	0.282559	0.481421
81	0.356482	0.300961	0.809354
82	0.350021	0.202064	0.400734
83	0.643454	0.186485	0.567632
84	0.554123	0.184418	0.466899
85	0.538066	0.125945	0.358707
86	0.475725	0.108893	0.483034
87	0.83619	0.184158	0.710386
88	0.50259	0.254783	0.810828
89	0.546846	0.183006	1.01464
90	0.589145	0.145819	0.827309
91	0.321169	0.153607	0.545816
92	0.554634	0.195863	0.496056
93	0.351542	0.253292	0.320451
94	0.632421	0.285315	0.57987
95	0.954449	0.195967	0.30297
96	0.698417	0.195619	0.424547
97	0.453141	0.228866	0.506117
98	0.4269	0.219337	0.510091
99	0.540943	0.329944	0.378567
100	0.582398	0.397302	0.766919
101	0.395263	0.216267	0.331975
102	0.460113	0.238389	0.430854
103	0.546834	0.271739	0.39787
104	1.26575	0.247886	0.423324
105	0.378455	0.254006	0.391152
106	0.480287	0.183869	0.392328
107	0.290702	0.204334	0.316964
108	0.231502	0.228058	0.264701
109	0.331266	0.209481	0.867772
110	0.580109	0.303504	0.747828
111	0.176291	0.247137	0.770566
112	0.479626	0.301134	0.625371
113	0.215723	0.419224	0.576075
114	0.386563	0.524898	0.370051
115	0.244612	0.272626	0.26674
116	0.154758	0.169534	0.673302
117	0.37638	0.242714	0.469725
118	0.420244	0.280818	0.414275
119	0.48282	0.239429	0.662145
120	0.323429	0.292514	0.927425
121	0.381245	0.203523	0.654258
122	0.586296	0.231496	1.35285
123	0.422488	0.365647	0.475006
124	0.43529	0.243462	0.466969
125	1.41217	0.275588	0.384477
126	0.52103	0.314161	0.530466
127	1.17663	0.306957	0.567308
128	0.931862	0.499578	0.815719
129	0.767158	0.418768	1.56169
130	0.816702	0.413859	0.921382
131	1.38223	0.209387	2.16227
132	1.13562	0.259309	0.535221
133	1.50024	0.200011	0.432755
134	1.04202	0.138266	1.10903
135	0.951979	0.16617	0.950668
136	0.95566	0.193162	1.20571
137	1.26696	0.131015	0.788949
138	1.25283	0.181312	0.67747
139	0.952963	0.224406	0.86896
140	0.893178	0.230928	0.720771
141	2.34023	0.557693	0.5588
142	1.62369	0.682568	0.534301
143	1.12438	0.639055	0.57732
144	0.688487	0.718821	0.394288
145	0.992466	0.471063	0.72645
146	0.987255	0.321883	0.511889
147	1.73286	0.206915	0.912173
148	1.03541	0.185361	0.462667
149	0.498754	0.214086	0.438451
150	0.871128	0.197364	0.420894
151	0.530741	0.206632	0.878564
152	0.754627	0.27179	0.858586
153	0.797712	0.689778	0.689644
154	0.732806	0.831947	0.738142
155	0.931768	0.216726	0.322986
156	1.06139	0.102716	0.73515
157	0.647445	0.188515	0.854736
158	0.613497	0.203843	0.712713
159	0.994491	0.199307	0.976002
160	0.367284	0.428206	0.932151
161	1.15287	0.241199	0.380959
162	0.702483	0.359895	0.972598
163	0.902614	0.474544	1.11705
