# Supplementary material for: Ligand-specific conformational change drives interdomain allostery in Pin1
Source: Nat Commun. 2022 Aug 4;13:4546. doi: 10.1038/s41467-022-32340-x (PMC9352728; doi:10.1038/s41467-022-32340-x)
Supplement: Supplementary file 4 — Source Data [file 41467_2022_32340_MOESM4_ESM.zip › SourceData/Source_Data_File_FigureS1.xlsx]

## Sheet: Sheet1
Figure S1c
Residue	pCDC25c CSPs	FFpSPR CSPs
2	0.28565	0.04801
3	0.13908	0.01672
4	0.10189	0.0104
5	0.04871	0.02331
6	0.0436	0.05229
7	0.13685	0.02667
10	0.27476	0.03099
11	0.61425	0.04387
12	0.12803	0.05138
13	0.88018	0.81559
14	1.03491	0.67023
15	0.83666	0.46157
16	1.4602	0.91306
20	0.91852	0.55995
21	0.67605	0.66517
22	0.35319	0.11924
23	0.15455	0.55112
24	0.56359	0.13326
25	0.43849	0.6096
26	0.99919	0.19528
27	1.05783	0.72978
28	0.26161	0.36003
29	0.68416	0.16079
30	0.64405	0.692
31	0.37263	0.89364
32	0.99117	0.59667
33	1.31315	0.9959
34		1.36179
35	1.61199	1.25182
36	0.26961	0.03677
38	0.1413	0.06686
39	0.0315	0.03612
40	0.04018	0.06739
41	0.09419	0.15815
42	0.06016	0.04913
43	0.03798	0.07364
44	0.038	0.01885
45	0.03148	0.012
46	0.0451	0.012
47	0.03378	0.0434
48	0.0524	0.03583
49	0.01717	0.0051
50	0.02543	0.02491
51	0.18716	0.00276
53	0.0776	0.05517
54	0.14344	0.09784
55	0.02283	0.06
56	0.02419	0.04919
57	0.02086	0.08382
58	0.0575	0.06065
59	0.04876	0.04519
60	0.10043	0.0191
61	0.08239	0.04351
62	0.06939	0.02979
63	0.07439	0.02917
64	0.38558	0.03907
65	0.06501	0.0242
66	0.19078	0.03598
67	0.16906	0.01024
68	0.69669	0.13352
69	1.03071	0.15582
71	0.56115	0.10426
72	0.16694	0.02625
73	0.1253	0.0334
74	0.08551	0.02087
75	0.45498	0.40951
77	0.15938	0.13444
78	0.08278	0.02529
79	0.04977	0.00751
80	0.09715	0.00367
81	0.08938	0.03254
82	0.15431	0.06054
83	0.00577	0.01114
84	0.13743	0.02712
85	0.05707	0.04349
86	0.03231	0.081
87	0.06345	0.02026
88	0.01214	0.06876
89	0.03959	0.04737
90	0.09191	0.05691
91		0.12808
92	0.03555	0.02805
93	0.0797	0.12888
94	0.02599	0.131
95	0.08063	0.08441
96	0.0586	0.11956
97	0.04253	0.15418
98	0.06514	0.04788
99	0.05947	0.06394
100	0.0763	0.07023
101	0.04311	0.02349
102	0.13649	0.14532
103	0.13684	0.04314
104	0.02856	0.01471
105	0.1646	0.04271
106	0.14195	0.05508
107	0.00837	0.02692
108	0.05151	0.0522
109	0.06887	0.0355
110	0.0064	0.03677
111	0.02296	0.03268
112	0.06421	0.03027
113	0.07321	0.02389
114	0.02951	0.10405
115	0.0736	0.07342
116	0.05789	0.03468
117	0.07783	0.03772
118	0.0767	0.03116
119	0.1033	0.0767
120	0.02307	0.01078
121	0.04179	0.0311
122	0.03658	0.0701
123	0.04129	0.03178
124	0.0243	0.02111
125	0.03534	0.04251
126	0.00453	0.05296
127	0.07486	0.05054
128	0.03281	0.18719
129	0.04502	0.14418
130	0.0725	0.20336
131	0.14	0.169
131	0.11172	0.1322
132	0.06752	0.04757
134	0.17859	0.14973
135	0.12849	0.04914
136	0.08301	0.09055
137	0.09629	0.05994
138	0.10862	0.18175
139	0.22559	0.41278
140	0.14879	0.36884
141	0.25177	0.12762
142	0.18965	0.02514
143	0.07664	0.04111
144	0.03198	0.04604
145	0.03379	0.11547
146	0.09949	0.22521
147	0.18991	0.11318
148	0.12681	0.10885
150	0.18286	0.35324
151	0.04444	0.05942
152	0.04376	0.02288
153	0.26609	0.09381
154	0.4492	0.10901
155	0.18533	0.01066
156	0.11827	0.01812
157	0.07515	0.09348
158	0.18264	0.06871
159	0.18994	0.0975
160	0.045	0.02547
161	0.01984	0.02982
162	0.05243	0.03399
163	0.03971	0.02301
